# Supplementary material for: Photothermally Antibacterial Piezoelectric Composite Dressing Synergized with Endogenous Electrical Stimulation for Wound Healing
Source: Pharmaceutics. 2026 May 15;18(5):607. doi: 10.3390/pharmaceutics18050607 (PMC13210367; doi:10.3390/pharmaceutics18050607)
Supplement: Supplementary file 1 [file pharmaceutics-18-00607-s001.zip]

Archive with 1 entries (1 files):
- pharmaceutics-4238333-supplementary.pdf
